# Supplementary material for: Pediatric Migraine Aura Status and Cortical Laminar Necrosis: A Clinical Case and a Narrative Review
Source: Rev Neurol. 2026 Mar 12;81(3):47684. doi: 10.31083/RN47684 (PMC13036785; doi:10.31083/RN47684)
Supplement: Supplementary file 1 [file 1576-6578-81-3-47684-s1.zip]

Archive with 1 entries (1 files):
- CARE checklist.pdf
